# Supplementary material for: A mobile device-based game prototype for ADHD: development and preliminary feasibility testing
Source: Transl Psychiatry. 2024 Jun 10;14:251. doi: 10.1038/s41398-024-02964-2 (PMC11164876; doi:10.1038/s41398-024-02964-2)
Supplement: Supplementary file 1 — supplementary table 1 [file 41398_2024_2964_MOESM1_ESM.xlsx]

## Sheet: ADHD
Supplementary Table 1 The paired sample t-tests for each CPT, Saccade task, and Rating scales in ADHD group
variable	t	df	Adj. p-value	Lower 95%CI	Upper 95%CI	mean.difference
CPT
Accuracy	-7.62375	50	6.37661e-10	-0.288671	-0.168282	-0.228476
Commission error	5.7569	50	5.21111e-07	0.0986586	0.204392	0.151525
Reaction time	3.31954	50	0.00168822	31.1159	126.461	78.7887
D-prime,d'	-6.95918	50	6.95159e-09	-1.71512	-0.946831	-1.33098
Saccade task
Correct rate in Anti-saccade task	-3.89831	50	0.000289017	-0.136669	-0.0437235	-0.0901961
Accuracy in the Anti-saccade Task	2.28166	37	0.0283581	0.014961	0.252283	0.133622
Number of early saccades in Delay-saccade task	2.64624	50	0.0108533	0.0565163	0.412547	0.234532
Accuracy in the Delay-saccade Task	1.4192	49	0.162171	-0.0121133	0.0703513	0.029119
Rating scales
SNAP-IV
Inattention	4.77182	50	1.62631e-05	0.206185	0.505928	0.356057
Hyperactivity-Impulsivity	4.6963	50	2.1023e-05	0.233376	0.58218	0.407778
total	4.65095	50	2.45126e-05	0.168863	0.425579	0.297221
SDQ	0.514143	50	0.609417	-1.02586	1.73175	0.352941
BRIEF
Behavioral Regulation Index, BRI	2.9537	50	0.00477529	1.49326	7.84007	4.66667
Metacognition Index, MI	4.09866	50	0.000152372	4.71951	13.7903	9.2549
Note. CPT: Continuous Performance Test. SDQ: Strengths and Difficulties Questionnaire. BRIEF: Behavior Rating Inventory of Executive Function. P value after Bonferroni correction.
