# Supplementary material for: A mobile device-based game prototype for ADHD: development and preliminary feasibility testing
Source: Transl Psychiatry. 2024 Jun 10;14:251. doi: 10.1038/s41398-024-02964-2 (PMC11164876; doi:10.1038/s41398-024-02964-2)
Supplement: Supplementary file 2 — supplementary table 2 [file 41398_2024_2964_MOESM2_ESM.xlsx]

## Sheet: CON
Supplementary Table 2 The paired sample t-tests for each CPT, Saccade task, and Rating scales in Neurotypical group
Variable	t	df	Adj. p-value	Lower 95%CI	Upper 95%CI	mean.difference
CPT
Accuracy	0.372104	51	0.711357	-0.0146507	0.0213174	0.00333333
Commission error	-0.0459268	51	0.963548	-0.0152864	0.0146026	-0.00034188
Reaction time	-0.993788	51	0.325018	-29.0527	9.81336	-9.61968
D-prime,d'	0.21955	51	0.827098	-0.0747416	0.0930964	0.00917741
Saccade task
Correct rate in Anti-saccade task	0.83977	51	0.404957	-0.0254059	0.0619443	0.0182692
Accuracy in the Anti-saccade Task	2.31861	39	0.0257482	0.00572055	0.0839238	0.0448222
Number of early saccades in Delay-saccade task	-0.77806	51	0.440129	-0.225678	0.0996094	-0.0630342
Accuracy in the Delay-saccade Task	0.649269	51	0.519078	-0.0125103	0.02447	0.00597986
Rating scales
SNAP-IV
Inattention	-2.42153	51	0.0190508	-0.293118	-0.0273949	-0.160256
Hyperactivity-Impulsivity	-1.97181	51	0.0540672	-0.275985	0.00248115	-0.136752
total	-2.0963	51	0.0410362	-0.233367	-0.00504475	-0.119206
SDQ	-0.0746301	51	0.940801	-1.60964	1.49426	-0.0576923
BRIEF
Behavioral Regulation Index, BRI	0.266824	51	0.79068	-2.50923	3.27846	0.384615
Metacognition Index, MI	-0.34603	51	0.730744	-4.3165	3.04727	-0.634615
Note. CPT: Continuous Performance Test. SDQ: Strengths and Difficulties Questionnaire. BRIEF: Behavior Rating Inventory of Executive Function. P value after Bonferroni correction.
